# Supplementary material for: The Potential Impact of Different Taxation Scenarios towards Sugar-Sweetened Beverages on Overweight and Obesity in Brazil: A Modeling Study
Source: Nutrients. 2022 Dec 4;14(23):5163. doi: 10.3390/nu14235163 (PMC9737639; doi:10.3390/nu14235163)
Supplement: Supplementary file 1 [file nutrients-14-05163-s001.zip]

Archive with 1 entries (1 files):
- nutrients-2052365-supplementary.pdf
